# Supplementary material for: A QbD Approach for the Formulation and Control of Triclabendazole in Uncoated Tablets: From Polymorphs to Drug Formulation
Source: Pharmaceutics. 2024 Dec 13;16(12):1594. doi: 10.3390/pharmaceutics16121594 (PMC11679758; doi:10.3390/pharmaceutics16121594)
Supplement: Supplementary file 1 [file pharmaceutics-16-01594-s001.zip]

Archive with 1 entries (1 files):
- pharmaceutics-3341498-supplementary.pdf
